# Supplementary material for: Gene co-expression networks in peripheral blood capture dimensional measures of emotional and behavioral problems from the Child Behavior Checklist (CBCL)
Source: Transl Psychiatry. 2020 Sep 23;10:328. doi: 10.1038/s41398-020-01007-w (PMC7511314; doi:10.1038/s41398-020-01007-w)
Supplement: Supplementary file 3 — Supplementary File_1 [file 41398_2020_1007_MOESM3_ESM.xlsx]

## Sheet: Gene_Level_FDR0.05_CBCL
Gene symbol	Module	CBCL	T-value	P-value	FDR-adjusted p-value
RP11-253E3.1	ME8	SocialProb	-4.53063	1.84086e-05	0.0100632
FAHD2CP	ME8	SocialProb	-4.50798	2.00766e-05	0.0100632
RP3-423B22.5	ME8	SocialProb	-4.42463	2.75703e-05	0.0100632
IGKV1-39	ME8	SocialProb	-4.41542	2.85481e-05	0.0100632
RNU6-4P	ME16	SocialProb	4.32	4.08637e-05	0.0101213
FANK1	ME8	SocialProb	-4.30591	4.30692e-05	0.0101213
EZH2	ME8	SocialProb	-4.08883	9.56243e-05	0.0176696
GPR135	ME8	SocialProb	-4.07568	0.000100281	0.0176696
TRIM66	ME8	SocialProb	-4.03782	0.000114931	0.0176696
GAN	ME27	SocialProb	-4.0137	0.000125316	0.0176696
CTD-2330J20.1	ME8	SocialProb	-3.92323	0.00017286	0.0197756
PTPN6	ME8	SocialProb	-3.90915	0.00018166	0.0197756
RP11-219E7.1	ME8	SocialProb	-3.90811	0.000182328	0.0197756
TMEM120B	ME8	SocialProb	-3.8432	0.000228902	0.0230537
ALS2CR12	ME8	SocialProb	-3.81772	0.000250126	0.0235118
SLC25A38	ME8	SocialProb	-3.73474	0.000333018	0.028033
UBE2G1	ME8	SocialProb	-3.73042	0.000337986	0.028033
CYTIP	ME8	SocialProb	-3.67727	0.000405113	0.0316081
CLCN3	ME8	SocialProb	-3.64613	0.00045014	0.0316081
TTC31	ME8	SocialProb	-3.63545	0.000466644	0.0316081
OGG1	ME27	SocialProb	-3.63284	0.000470758	0.0316081
RP11-4K3__A.5	ME8	SocialProb	-3.61111	0.000506437	0.032458
TMEM169	ME8	SocialProb	-3.5748	0.000571832	0.0348816
LCLAT1	ME27	SocialProb	-3.53964	0.000642691	0.0348816
RP11-57H14.4	ME8	SocialProb	-3.49986	0.000732878	0.0348816
CDR2	ME27	SocialProb	-3.48616	0.000766618	0.0348816
LRRC40	ME8	SocialProb	-3.48603	0.000766943	0.0348816
NAP1L4P1	ME27	SocialProb	-3.47937	0.000783875	0.0348816
RP11-170J3.2	ME8	SocialProb	-3.4772	0.000789474	0.0348816
CUL1	ME8	SocialProb	-3.47616	0.000792173	0.0348816
RETSAT	ME8	SocialProb	-3.46909	0.000810723	0.0348816
HYI	ME8	SocialProb	-3.46799	0.000813646	0.0348816
RGS10	ME8	SocialProb	-3.46696	0.000816378	0.0348816
TBL1XR1	ME8	SocialProb	-3.44643	0.000872959	0.0351789
NEFL	ME8	SocialProb	-3.44633	0.000873236	0.0351789
DNAJC27-AS1	ME8	SocialProb	-3.40485	0.000999025	0.0391285
NTNG2	ME8	SocialProb	-3.39451	0.00103294	0.0393634
EDF1	ME27	SocialProb	-3.36326	0.00114213	0.0398435
ENKUR	ME27	SocialProb	-3.36118	0.00114978	0.0398435
RPUSD2	ME27	SocialProb	-3.35475	0.00117368	0.0398435
NBPF3	ME8	SocialProb	-3.34122	0.00122557	0.0398435
RP5-1007M22.2	ME8	SocialProb	-3.33911	0.00123387	0.0398435
LINC00861	ME8	SocialProb	-3.33777	0.00123912	0.0398435
FBXO36	ME8	SocialProb	-3.33647	0.0012443	0.0398435
HEBP1	ME27	SocialProb	-3.32476	0.00129159	0.0398435
AP000640.10	ME27	SocialProb	-3.32037	0.00130977	0.0398435
PTPN18	ME8	SocialProb	-3.31337	0.00133921	0.0398435
RN7SL3	ME27	SocialProb	-3.30437	0.00137801	0.0398435
ZNF268	ME8	SocialProb	-3.30181	0.00138921	0.0398435
HLA-DQA1	ME8	SocialProb	-3.28307	0.00147406	0.0398435
FAM53B	ME8	SocialProb	-3.28255	0.00147644	0.0398435
ERH	ME8	SocialProb	-3.27455	0.00151417	0.0398435
RP11-564D11.3	ME8	SocialProb	-3.26476	0.00156156	0.0398435
CNIH1	ME8	SocialProb	-3.26436	0.00156352	0.0398435
GOLGA8A	ME8	SocialProb	-3.26223	0.00157405	0.0398435
C2orf68	ME8	SocialProb	-3.25481	0.00161116	0.0398435
WBP4	ME8	SocialProb	-3.25049	0.00163315	0.0398435
ERGIC1	ME8	SocialProb	-3.24936	0.00163895	0.0398435
PDK2	ME8	SocialProb	-3.24121	0.00168133	0.0401809
CTD-3074O7.5	ME8	SocialProb	-3.23518	0.00171334	0.0402634
ZDHHC4	ME8	SocialProb	-3.21747	0.00181069	0.0418536
SNX6	ME8	SocialProb	-3.21009	0.00185279	0.042136
MYH10	ME8	SocialProb	-3.20482	0.0018834	0.0421523
HADH	ME8	SocialProb	-3.1903	0.00197016	0.043405
CCDC41	ME27	SocialProb	-3.16603	0.00212358	0.0457541
GALNT11	ME16	SocialProb	3.16035	0.0021611	0.0457541
GS1-124K5.3	ME8	SocialProb	-3.15839	0.00217413	0.0457541
DHTKD1	ME8	SocialProb	-3.1451	0.00226481	0.0468382
KIAA0101	ME7	SocialProb	3.1371	0.00232101	0.0468382
C6orf120	ME8	SocialProb	-3.13332	0.00234809	0.0468382
TMEM176B	ME8	SocialProb	-3.13187	0.00235852	0.0468382
CBR3-AS1	ME8	SocialProb	-3.12683	0.00239511	0.0469042
IL8	ME8	SocialProb	-3.11723	0.00246641	0.0472692
KIAA1919	ME8	SocialProb	-3.11532	0.00248079	0.0472692
CAPZA1	ME27	SocialProb	-3.11089	0.00251454	0.0472734
MOGS	ME8	SocialProb	-3.09607	0.00263048	0.0488024
PILRB	ME8	SocialProb	-3.08221	0.00274344	0.0499896
RP11-152N13.16	ME8	SocialProb	-3.07644	0.00279171	0.0499896
RP11-171I2.5	ME8	SocialProb	-3.07074	0.00284024	0.0499896
RP5-991G20.4	ME27	SocialProb	-3.06776	0.0028659	0.0499896
POMT1	ME8	SocialProb	-3.06709	0.00287175	0.0499896
PILRB	ME8	AttentionProb	-5.20379	1.26325e-06	0.000426439
RP11-434B12.1	ME8	AttentionProb	-5.10259	1.91197e-06	0.000426439
RNU6-4P	ME16	AttentionProb	5.09947	1.93644e-06	0.000426439
RPUSD2	ME27	AttentionProb	-5.08473	2.05621e-06	0.000426439
RP11-219E7.1	ME8	AttentionProb	-5.07196	2.16583e-06	0.000426439
TMEM120B	ME8	AttentionProb	-5.03125	2.55473e-06	0.000426439
FAHD2CP	ME8	AttentionProb	-5.01723	2.70387e-06	0.000426439
RP11-170J3.2	ME8	AttentionProb	-4.94015	3.68817e-06	0.000508968
OGG1	ME27	AttentionProb	-4.86572	4.9662e-06	0.000609187
DOCK9-AS2	ME13	AttentionProb	4.78785	6.76283e-06	0.000708845
TTC31	ME8	AttentionProb	-4.77686	7.06276e-06	0.000708845
CNOT11	ME8	AttentionProb	-4.73047	8.47681e-06	0.000723359
GBF1	ME16	AttentionProb	4.72924	8.51781e-06	0.000723359
FBXO36	ME8	AttentionProb	-4.68351	1.01874e-05	0.00078265
IGKV1-39	ME8	AttentionProb	-4.65164	1.15346e-05	0.00078265
MAP2K1	ME8	AttentionProb	-4.64322	1.19184e-05	0.00078265
EDF1	ME27	AttentionProb	-4.63336	1.2384e-05	0.00078265
STRN	ME13	AttentionProb	4.61933	1.30764e-05	0.00078265
NAP1L4P1	ME27	AttentionProb	-4.59829	1.4186e-05	0.00078265
CBR3-AS1	ME8	AttentionProb	-4.59448	1.43965e-05	0.00078265
SELK	ME8	AttentionProb	-4.58232	1.50888e-05	0.00078265
TCTA	ME8	AttentionProb	-4.56539	1.61061e-05	0.00078265
AP000640.10	ME27	AttentionProb	-4.55992	1.64494e-05	0.00078265
TRAPPC1	ME8	AttentionProb	-4.55114	1.70141e-05	0.00078265
ARID5B	ME8	AttentionProb	-4.52209	1.90212e-05	0.000839974
ZEB2	ME8	AttentionProb	-4.47826	2.24889e-05	0.000932163
NGLY1	ME8	AttentionProb	-4.47399	2.28576e-05	0.000932163
NARG2	ME8	AttentionProb	-4.46513	2.36418e-05	0.000932163
SLC39A1	ME8	AttentionProb	-4.42068	2.79856e-05	0.00106538
TRIM66	ME8	AttentionProb	-4.398	3.04896e-05	0.00106566
POMT1	ME8	AttentionProb	-4.39633	3.06828e-05	0.00106566
TRMT13	ME8	AttentionProb	-4.38522	3.19944e-05	0.00106566
DHTKD1	ME8	AttentionProb	-4.37533	3.32081e-05	0.00106566
RP11-152N13.16	ME8	AttentionProb	-4.36873	3.40431e-05	0.00106566
GFOD1	ME13	AttentionProb	4.36862	3.40569e-05	0.00106566
PIGK	ME16	AttentionProb	4.36326	3.47499e-05	0.00106566
VN1R42P	ME8	AttentionProb	-4.34888	3.66777e-05	0.00109438
FANK1	ME8	AttentionProb	-4.33613	3.84716e-05	0.00110032
EZH2	ME8	AttentionProb	-4.3275	3.97346e-05	0.00110032
BMP6	ME8	AttentionProb	-4.32168	4.06078e-05	0.00110032
SLC25A38	ME8	AttentionProb	-4.32	4.08634e-05	0.00110032
RGS10	ME8	AttentionProb	-4.3061	4.30399e-05	0.00112594
AC018737.1	ME29	AttentionProb	-4.2995	4.41104e-05	0.00112594
ALS2CR12	ME8	AttentionProb	-4.29489	4.48746e-05	0.00112594
ZNF281	ME16	AttentionProb	4.28204	4.70728e-05	0.00115485
CCDC41	ME27	AttentionProb	-4.27383	4.85306e-05	0.00116473
KB-1732A1.1	ME29	AttentionProb	-4.26387	5.03559e-05	0.00117188
MAD2L2	ME29	AttentionProb	-4.2607	5.09513e-05	0.00117188
PRR14	ME16	AttentionProb	4.24606	5.37904e-05	0.00119993
MRRF	ME16	AttentionProb	4.24164	5.46766e-05	0.00119993
EOGT	ME29	AttentionProb	-4.23631	5.57649e-05	0.00119993
PLXNA4	ME8	AttentionProb	-4.23267	5.65183e-05	0.00119993
POLDIP3	ME13	AttentionProb	4.21946	5.93423e-05	0.00123611
DNAJC27-AS1	ME8	AttentionProb	-4.20648	6.22467e-05	0.0012409
CHRM3	ME8	AttentionProb	-4.20024	6.36916e-05	0.0012409
CTC-366B18.4	ME8	AttentionProb	-4.19904	6.39734e-05	0.0012409
SNX6	ME8	AttentionProb	-4.19864	6.40684e-05	0.0012409
RP11-253E3.1	ME8	AttentionProb	-4.1674	7.1844e-05	0.00133611
RP11-231C14.3	ME8	AttentionProb	-4.15274	7.58001e-05	0.00133611
RP11-256L6.3	ME8	AttentionProb	-4.14025	7.93343e-05	0.00133611
IPCEF1	ME8	AttentionProb	-4.13886	7.97376e-05	0.00133611
RP11-55K13.1	ME16	AttentionProb	4.13476	8.09361e-05	0.00133611
CHTOP	ME29	AttentionProb	-4.13355	8.12943e-05	0.00133611
PARP4	ME8	AttentionProb	-4.13276	8.15284e-05	0.00133611
CTBP1	ME8	AttentionProb	-4.12972	8.24349e-05	0.00133611
GALNT11	ME16	AttentionProb	4.12749	8.31088e-05	0.00133611
PTPRK	ME8	AttentionProb	-4.12501	8.3862e-05	0.00133611
ENKUR	ME27	AttentionProb	-4.12343	8.43452e-05	0.00133611
RP5-1112D6.4	ME8	AttentionProb	-4.12252	8.46247e-05	0.00133611
RN7SKP70	ME8	AttentionProb	-4.11987	8.5442e-05	0.00133611
ZC3H12C	ME27	AttentionProb	-4.11798	8.60312e-05	0.00133611
NUP214	ME16	AttentionProb	4.11446	8.71378e-05	0.00133611
NAA60	ME27	AttentionProb	-4.09305	9.41746e-05	0.00142423
SLX4IP	ME8	AttentionProb	-4.08105	9.83516e-05	0.0014673
FAM53B	ME8	AttentionProb	-4.07132	0.00010187	0.00149953
CXCL16	ME8	AttentionProb	-4.06069	0.000105852	0.00152841
CNIH1	ME8	AttentionProb	-4.0587	0.000106615	0.00152841
GPR160	ME8	AttentionProb	-4.05515	0.000107985	0.00152841
SLC7A5	ME27	AttentionProb	-4.03685	0.000115334	0.0016075
RBM48	ME8	AttentionProb	-4.03408	0.000116485	0.0016075
GPR135	ME8	AttentionProb	-4.02248	0.000121434	0.0016551
WDR48	ME8	AttentionProb	-4.01603	0.000124275	0.00167317
CDR2	ME27	AttentionProb	-3.9973	0.000132883	0.00175447
GAN	ME27	AttentionProb	-3.99531	0.000133831	0.00175447
RP11-533E19.7	ME8	AttentionProb	-3.99148	0.00013567	0.00175447
C2orf47	ME8	AttentionProb	-3.98942	0.000136671	0.00175447
LRRC40	ME8	AttentionProb	-3.97312	0.000144843	0.00181948
SERGEF	ME16	AttentionProb	3.97275	0.000145031	0.00181948
RP3-423B22.5	ME8	AttentionProb	-3.95123	0.000156552	0.00194194
RP11-32B5.7	ME8	AttentionProb	-3.94787	0.00015843	0.00194341
RP1-229K20.5	ME16	AttentionProb	3.93118	0.000168073	0.00202418
MPLKIP	ME16	AttentionProb	3.93015	0.000168682	0.00202418
DMTF1	ME8	AttentionProb	-3.9206	0.000174469	0.00207111
MSRB3	ME13	AttentionProb	3.90279	0.000185776	0.00218187
SPNS3	ME16	AttentionProb	3.89496	0.000190962	0.00220164
RN7SL3	ME27	AttentionProb	-3.89424	0.000191447	0.00220164
CTC-303L1.2	ME29	AttentionProb	-3.88808	0.000195631	0.00222656
RP11-34A14.3	ME8	AttentionProb	-3.86054	0.000215455	0.00240368
PDGFD	ME29	AttentionProb	-3.85778	0.000217544	0.00240368
LCLAT1	ME27	AttentionProb	-3.85686	0.000218242	0.00240368
ATPAF1	ME8	AttentionProb	-3.85461	0.000219965	0.00240368
CUL1	ME8	AttentionProb	-3.85187	0.000222079	0.00240368
AC011816.1	ME8	AttentionProb	-3.84268	0.000229318	0.00245793
ANXA6	ME8	AttentionProb	-3.82578	0.000243219	0.00258187
ERP27	ME8	AttentionProb	-3.81142	0.000255651	0.00268799
YRDC	ME13	AttentionProb	3.80812	0.000258599	0.00269333
KCNN4	ME13	AttentionProb	3.80274	0.000263465	0.00271836
LEAP2	ME8	AttentionProb	-3.79066	0.000274718	0.00279345
KCMF1	ME8	AttentionProb	-3.78952	0.000275802	0.00279345
TPX2	ME8	AttentionProb	-3.78624	0.000278939	0.00279953
NICN1	ME8	AttentionProb	-3.77421	0.000290771	0.00289199
PCYOX1L	ME13	AttentionProb	3.76301	0.000302215	0.00297438
HNRNPH1	ME27	AttentionProb	-3.76087	0.000304443	0.00297438
SETDB2	ME8	AttentionProb	-3.74982	0.000316235	0.00304965
IL8	ME8	AttentionProb	-3.7455	0.000320955	0.00304965
JAKMIP2	ME13	AttentionProb	3.74371	0.000322939	0.00304965
PTPN6	ME8	AttentionProb	-3.74299	0.000323737	0.00304965
FLOT2	ME16	AttentionProb	3.73893	0.000328275	0.00304965
IGLV3-9	ME13	AttentionProb	3.73811	0.000329201	0.00304965
CDK10	ME13	AttentionProb	3.73573	0.000331893	0.00304965
ZNF827	ME16	AttentionProb	3.73367	0.000334246	0.00304965
RP11-259N19.1	ME13	AttentionProb	3.72394	0.000345563	0.00310396
FAM218A	ME8	AttentionProb	-3.72372	0.000345821	0.00310396
FOSL2	ME8	AttentionProb	-3.72	0.000350244	0.0031183
DHDDS	ME8	AttentionProb	-3.7164	0.00035458	0.00311862
UNC93B1	ME8	AttentionProb	-3.70833	0.00036449	0.00311862
RP11-57H14.4	ME8	AttentionProb	-3.70609	0.000367284	0.00311862
TBC1D22B	ME27	AttentionProb	-3.70463	0.000369121	0.00311862
CAPZA1	ME27	AttentionProb	-3.70414	0.000369731	0.00311862
ARL1	ME27	AttentionProb	-3.70064	0.000374164	0.00311862
PDK2	ME8	AttentionProb	-3.69938	0.000375783	0.00311862
AC138035.2	ME8	AttentionProb	-3.69702	0.000378804	0.00311862
TREML2	ME8	AttentionProb	-3.69688	0.000378985	0.00311862
RP11-4K3__A.5	ME8	AttentionProb	-3.69525	0.000381095	0.00311862
HSD17B7	ME27	AttentionProb	-3.69475	0.000381752	0.00311862
RNF31	ME8	AttentionProb	-3.69289	0.000384178	0.00311862
WBP4	ME8	AttentionProb	-3.68822	0.000390323	0.00314538
GRIP1	ME8	AttentionProb	-3.67646	0.000406233	0.00322778
VIM-AS1	ME8	AttentionProb	-3.67634	0.000406396	0.00322778
CYTIP	ME8	AttentionProb	-3.67112	0.000413651	0.00324525
MPC2	ME8	AttentionProb	-3.66784	0.000418278	0.00324525
PROCA1	ME13	AttentionProb	3.66768	0.000418495	0.00324525
AC093391.2	ME29	AttentionProb	-3.66638	0.000420354	0.00324525
RPA1	ME8	AttentionProb	-3.65395	0.000438405	0.00335049
RP11-171I2.5	ME8	AttentionProb	-3.65284	0.000440055	0.00335049
HADH	ME8	AttentionProb	-3.65064	0.000443334	0.00335234
RP11-545E17.3	ME16	AttentionProb	3.64836	0.000446755	0.00335522
PYCR2	ME26	AttentionProb	3.64247	0.000455732	0.00339952
EIF4EBP2	ME29	AttentionProb	-3.64026	0.000459143	0.00340197
C7orf41	ME27	AttentionProb	-3.63501	0.000467334	0.00341805
TRAV8-1	ME8	AttentionProb	-3.6349	0.000467505	0.00341805
GRK6	ME27	AttentionProb	-3.6259	0.000481891	0.00350005
ENOSF1	ME13	AttentionProb	3.62226	0.000487825	0.00351294
DGUOK	ME8	AttentionProb	-3.62092	0.000490029	0.00351294
APEX2	ME16	AttentionProb	3.61524	0.00049946	0.00355518
MYH10	ME8	AttentionProb	-3.61352	0.000502363	0.00355518
ZNF282	ME27	AttentionProb	-3.60817	0.000511463	0.00359653
NUBP1	ME16	AttentionProb	3.60292	0.000520529	0.00361628
HLA-DQA1	ME8	AttentionProb	-3.60245	0.000521347	0.00361628
GRK5	ME27	AttentionProb	-3.60088	0.000524098	0.00361628
HLA-DMA	ME8	AttentionProb	-3.59307	0.000537976	0.0036541
GTF2H2B	ME8	AttentionProb	-3.59235	0.000539281	0.0036541
UBE2G1	ME8	AttentionProb	-3.59222	0.000539509	0.0036541
GOLGA8A	ME8	AttentionProb	-3.57954	0.000562865	0.00378904
MCAT	ME13	AttentionProb	3.5775	0.000566691	0.00379168
AC097500.2	ME8	AttentionProb	-3.57359	0.000574138	0.00381836
USP42	ME8	AttentionProb	-3.57037	0.000580324	0.00383639
SF3B3	ME8	AttentionProb	-3.56857	0.000583815	0.0038365
ZCCHC17	ME27	AttentionProb	-3.56674	0.000587382	0.0038371
AC016725.4	ME16	AttentionProb	3.55964	0.000601422	0.00390571
RP11-488C13.5	ME8	AttentionProb	-3.55536	0.000610047	0.00393855
SNORA53	ME8	AttentionProb	-3.54761	0.000625946	0.00397152
HYI	ME8	AttentionProb	-3.54727	0.000626651	0.00397152
ELL2	ME8	AttentionProb	-3.54329	0.000634969	0.00397152
PARP12	ME13	AttentionProb	3.54019	0.00064153	0.00397152
SLC4A2	ME8	AttentionProb	-3.53855	0.000645017	0.00397152
CTD-2330J20.1	ME8	AttentionProb	-3.53707	0.000648188	0.00397152
OGFRL1	ME8	AttentionProb	-3.53654	0.000649328	0.00397152
NCR1	ME13	AttentionProb	3.53636	0.000649717	0.00397152
TFB2M	ME8	AttentionProb	-3.53596	0.000650576	0.00397152
RNF125	ME13	AttentionProb	3.53571	0.000651128	0.00397152
UNC119	ME13	AttentionProb	3.53051	0.000662424	0.00399837
CLCN3	ME8	AttentionProb	-3.53035	0.000662774	0.00399837
LINC00861	ME8	AttentionProb	-3.5283	0.000667273	0.00400364
RP11-1E4.1	ME8	AttentionProb	-3.51689	0.000692906	0.00413401
SNORA3	ME16	AttentionProb	3.51422	0.000699032	0.00413401
ERGIC1	ME8	AttentionProb	-3.51343	0.000700858	0.00413401
MGAT1	ME8	AttentionProb	-3.51006	0.000708675	0.00413401
CLIP4	ME8	AttentionProb	-3.50838	0.000712616	0.00413401
RN7SL368P	ME13	AttentionProb	3.50534	0.000719778	0.00413401
RP11-226L15.5	ME27	AttentionProb	-3.50501	0.00072058	0.00413401
KIFC3	ME29	AttentionProb	-3.5039	0.000723205	0.00413401
HIST1H3G	ME8	AttentionProb	-3.50375	0.000723578	0.00413401
CCDC107	ME29	AttentionProb	-3.50254	0.000726447	0.00413401
NKIRAS1	ME8	AttentionProb	-3.48998	0.00075707	0.00428618
ZNF891	ME8	AttentionProb	-3.48037	0.000781324	0.00439995
GS1-124K5.3	ME8	AttentionProb	-3.47793	0.0007876	0.00439995
MAPKAPK3	ME8	AttentionProb	-3.47734	0.000789121	0.00439995
OXR1	ME8	AttentionProb	-3.46978	0.000808887	0.00447141
ATP6AP1L	ME13	AttentionProb	3.46857	0.000812098	0.00447141
PILRA	ME13	AttentionProb	3.46782	0.000814087	0.00447141
MRPS5	ME8	AttentionProb	-3.46214	0.000829348	0.0045283
IQSEC1	ME8	AttentionProb	-3.46092	0.000832649	0.0045283
AKAP3	ME8	AttentionProb	-3.45765	0.000841584	0.00455445
RGPD5	ME8	AttentionProb	-3.45029	0.000862027	0.00464233
RP11-73M18.6	ME8	AttentionProb	-3.44312	0.000882414	0.00472905
RAPGEF5	ME8	AttentionProb	-3.44052	0.000889907	0.00474617
MOGS	ME8	AttentionProb	-3.43617	0.000902575	0.00479059
GBE1	ME8	AttentionProb	-3.43356	0.000910269	0.00480831
NBPF3	ME8	AttentionProb	-3.42697	0.00092995	0.00488888
RWDD4P2	ME16	AttentionProb	3.42046	0.000949789	0.00495028
INO80E	ME16	AttentionProb	3.41942	0.000953	0.00495028
TMEM169	ME8	AttentionProb	-3.41875	0.000955081	0.00495028
PCNP	ME8	AttentionProb	-3.41567	0.000964655	0.00497654
GRAMD4	ME13	AttentionProb	3.40778	0.000989593	0.00505298
RP11-490G8.1	ME16	AttentionProb	3.40574	0.000996163	0.00505298
LDOC1L	ME8	AttentionProb	-3.4043	0.00100079	0.00505298
EVI5	ME8	AttentionProb	-3.40211	0.00100789	0.00505298
ANGEL1	ME13	AttentionProb	3.4003	0.00101381	0.00505298
HLX	ME8	AttentionProb	-3.39824	0.00102059	0.00505298
CALM3	ME13	AttentionProb	3.3974	0.00102335	0.00505298
NLRX1	ME8	AttentionProb	-3.39504	0.00103115	0.00505298
APTX	ME13	AttentionProb	3.39496	0.00103143	0.00505298
PTPN18	ME8	AttentionProb	-3.39484	0.00103183	0.00505298
KIAA1432	ME16	AttentionProb	3.39429	0.00103365	0.00505298
AHSA2	ME8	AttentionProb	-3.39313	0.00103753	0.00505298
TMEM176B	ME8	AttentionProb	-3.3927	0.00103897	0.00505298
RP11-158G18.1	ME8	AttentionProb	-3.38921	0.00105072	0.00508771
SEPT7P2	ME16	AttentionProb	3.38711	0.00105785	0.00509985
ZNF646	ME16	AttentionProb	3.38557	0.00106313	0.00510301
MTR	ME13	AttentionProb	3.37978	0.00108313	0.00517652
RP11-195B17.1	ME27	AttentionProb	-3.37774	0.00109025	0.00518808
BTG1	ME8	AttentionProb	-3.37591	0.00109668	0.00519629
SBF2-AS1	ME29	AttentionProb	-3.36669	0.00112962	0.00528922
NDUFV1	ME8	AttentionProb	-3.36657	0.00113005	0.00528922
LINC00877	ME26	AttentionProb	3.36541	0.00113428	0.00528922
ERAP2	ME8	AttentionProb	-3.36509	0.00113546	0.00528922
MIS12	ME26	AttentionProb	3.36377	0.00114026	0.00528926
RAB3GAP2	ME8	AttentionProb	-3.3604	0.00115263	0.00532427
CENPO	ME8	AttentionProb	-3.35838	0.00116012	0.00533656
EXOSC6	ME27	AttentionProb	-3.35547	0.00117099	0.0053417
CTD-3074O7.5	ME8	AttentionProb	-3.35522	0.00117195	0.0053417
ZDHHC4	ME8	AttentionProb	-3.3542	0.00117576	0.0053417
GLRX2	ME8	AttentionProb	-3.35034	0.00119036	0.00538589
PDHA1	ME16	AttentionProb	3.34877	0.00119634	0.00539087
DNAH1	ME16	AttentionProb	3.34674	0.00120414	0.00539216
SSH2	ME13	AttentionProb	3.34616	0.0012064	0.00539216
IFITM1	ME27	AttentionProb	-3.34396	0.0012149	0.00539675
EPB41L5	ME8	AttentionProb	-3.34337	0.0012172	0.00539675
WDR92	ME8	AttentionProb	-3.3372	0.00124141	0.00548208
AC025335.1	ME27	AttentionProb	-3.33485	0.00125073	0.00549938
RP11-778D9.4	ME16	AttentionProb	3.33106	0.00126595	0.00549938
MLLT11	ME26	AttentionProb	3.3295	0.00127224	0.00549938
C19orf82	ME13	AttentionProb	3.32918	0.00127353	0.00549938
NME4	ME8	AttentionProb	-3.3291	0.00127387	0.00549938
RGMB	ME26	AttentionProb	3.3276	0.00127998	0.00549938
TTC39C	ME13	AttentionProb	3.32754	0.0012802	0.00549938
C17orf89	ME13	AttentionProb	3.32413	0.00129416	0.0055075
MED13L	ME13	AttentionProb	3.32395	0.0012949	0.0055075
TSPYL1	ME8	AttentionProb	-3.32343	0.00129706	0.0055075
MTHFD2L	ME8	AttentionProb	-3.32088	0.00130762	0.00553107
HLA-H	ME8	AttentionProb	-3.31115	0.00134866	0.00568292
TRIP12	ME13	AttentionProb	3.30475	0.00137634	0.0057775
RP11-22N19.2	ME29	AttentionProb	-3.29956	0.00139917	0.00585109
TMEM57	ME29	AttentionProb	-3.29558	0.00141689	0.00590281
SERINC5	ME29	AttentionProb	-3.29246	0.00143093	0.00593892
RP11-545I5.3	ME29	AttentionProb	-3.2877	0.00145265	0.00599794
BMPR1A	ME8	AttentionProb	-3.28696	0.00145602	0.00599794
CTSD	ME16	AttentionProb	3.28548	0.00146285	0.00600331
KLF4	ME8	AttentionProb	-3.28433	0.0014682	0.00600331
EEF1A1	ME26	AttentionProb	3.28083	0.00148448	0.00601682
RGPD1	ME8	AttentionProb	-3.28052	0.00148595	0.00601682
ARHGEF2	ME16	AttentionProb	3.28011	0.00148785	0.00601682
RCBTB1	ME27	AttentionProb	-3.27765	0.00149944	0.00604153
RPL39L	ME8	AttentionProb	-3.27522	0.00151097	0.0060458
RWDD4	ME8	AttentionProb	-3.27434	0.0015152	0.0060458
USF1P1	ME16	AttentionProb	3.27398	0.00151693	0.0060458
CCR1	ME8	AttentionProb	-3.26912	0.00154028	0.00611679
DNAJC6	ME8	AttentionProb	-3.26751	0.00154812	0.00612588
TRAV9-2	ME13	AttentionProb	3.25987	0.00158575	0.00624224
WDR26	ME26	AttentionProb	3.25925	0.00158883	0.00624224
RPS29P12	ME8	AttentionProb	-3.25551	0.00160764	0.00627057
ZNF318	ME8	AttentionProb	-3.25501	0.00161012	0.00627057
FRG1	ME16	AttentionProb	3.25443	0.00161308	0.00627057
IRAK1BP1	ME16	AttentionProb	3.25185	0.00162619	0.00629934
TIAM1	ME8	AttentionProb	-3.24926	0.00163945	0.00632849
C2CD5	ME8	AttentionProb	-3.22446	0.00177165	0.00681499
RP5-991G20.4	ME27	AttentionProb	-3.21837	0.00180561	0.00690589
IGKV1-27	ME8	AttentionProb	-3.21798	0.00180779	0.00690589
BMS1	ME27	AttentionProb	-3.21659	0.00181564	0.00691195
AIP	ME8	AttentionProb	-3.21431	0.00182861	0.00691878
ARHGAP18	ME13	AttentionProb	3.21407	0.00182997	0.00691878
PHLPP2	ME8	AttentionProb	-3.2125	0.00183896	0.00692295
SPAG1	ME8	AttentionProb	-3.21168	0.00184361	0.00692295
CDK5RAP2	ME8	AttentionProb	-3.20689	0.00187133	0.00697938
PRKDC	ME29	AttentionProb	-3.20663	0.00187284	0.00697938
TRAJ33	ME8	AttentionProb	-3.20581	0.00187761	0.00697938
ADAT1	ME27	AttentionProb	-3.20339	0.00189178	0.00700849
ANKLE1	ME13	AttentionProb	3.19063	0.00196815	0.00725574
RP11-869B15.1	ME13	AttentionProb	3.19005	0.00197167	0.00725574
CASZ1	ME26	AttentionProb	3.18815	0.00198332	0.00727436
IGF2R	ME8	AttentionProb	-3.18587	0.00199736	0.00730161
FAM214B	ME16	AttentionProb	3.18477	0.0020042	0.00730243
GMDS-AS1	ME8	AttentionProb	-3.17332	0.00207638	0.00754055
H2AFZ	ME8	AttentionProb	-3.17173	0.00208659	0.00755277
AC105053.4	ME8	AttentionProb	-3.17003	0.00209757	0.00756772
IL32	ME16	AttentionProb	3.1635	0.00214023	0.00769143
TOMM70A	ME13	AttentionProb	3.16256	0.00214643	0.00769143
SHCBP1	ME13	AttentionProb	3.1616	0.00215276	0.00769143
CPSF4	ME8	AttentionProb	-3.15939	0.00216744	0.00771542
AKAP11	ME27	AttentionProb	-3.1579	0.00217746	0.00771542
LLGL1	ME13	AttentionProb	3.15745	0.00218045	0.00771542
ZNF596	ME16	AttentionProb	3.15019	0.00222966	0.00784193
COX5A	ME8	AttentionProb	-3.14967	0.00223321	0.00784193
CSNK1A1	ME16	AttentionProb	3.14844	0.00224167	0.00784193
KIAA1919	ME8	AttentionProb	-3.14674	0.00225341	0.00784193
BPTF	ME8	AttentionProb	-3.14544	0.00226242	0.00784193
RP5-1007M22.2	ME8	AttentionProb	-3.14436	0.00226997	0.00784193
NFAT5	ME26	AttentionProb	3.14403	0.0022722	0.00784193
NPM1P27	ME29	AttentionProb	-3.14392	0.00227302	0.00784193
EPRS	ME8	AttentionProb	-3.13461	0.00233881	0.00804375
LPP-AS2	ME8	AttentionProb	-3.13137	0.0023621	0.00808699
RP11-391M1.4	ME8	AttentionProb	-3.13069	0.00236699	0.00808699
C19orf68	ME8	AttentionProb	-3.12982	0.00237336	0.00808699
XYLB	ME8	AttentionProb	-3.12684	0.00239505	0.00813579
CS	ME26	AttentionProb	3.12539	0.00240573	0.00814702
ZNF786	ME8	AttentionProb	-3.12403	0.00241573	0.00815587
ZNF202	ME8	AttentionProb	-3.12135	0.00243555	0.00819241
RFX7	ME8	AttentionProb	-3.12049	0.00244198	0.00819241
IGHG2	ME29	AttentionProb	-3.11957	0.00244882	0.00819241
ZNF2	ME8	AttentionProb	-3.11492	0.00248382	0.00828442
FH	ME27	AttentionProb	-3.11226	0.00250404	0.00832667
SUPT3H	ME8	AttentionProb	-3.10883	0.00253036	0.00838893
CTD-2044J15.2	ME29	AttentionProb	-3.10749	0.00254073	0.00839346
KCTD11	ME13	AttentionProb	3.10669	0.00254693	0.00839346
MAFK	ME16	AttentionProb	3.10458	0.00256329	0.00842223
CTC-236F12.4	ME16	AttentionProb	3.10337	0.00257273	0.00842817
NOB1	ME16	AttentionProb	3.09964	0.00260214	0.00848822
ZNF268	ME8	AttentionProb	-3.09909	0.00260644	0.00848822
FAM60A	ME27	AttentionProb	-3.09607	0.0026305	0.00854139
LTBP1	ME8	AttentionProb	-3.09245	0.00265952	0.00859927
PROCR	ME8	AttentionProb	-3.09168	0.00266582	0.00859927
ZNF519	ME16	AttentionProb	3.09095	0.00267169	0.00859927
RETSAT	ME8	AttentionProb	-3.08663	0.00270689	0.00868723
TMEM45B	ME13	AttentionProb	3.08293	0.00273741	0.00875972
NUPL1	ME27	AttentionProb	-3.07894	0.00277068	0.00881931
TAF1D	ME16	AttentionProb	3.07878	0.00277201	0.00881931
ZNF775	ME13	AttentionProb	3.07765	0.00278153	0.00882415
MORN3	ME8	AttentionProb	-3.07485	0.00280521	0.00884285
VCPKMT	ME8	AttentionProb	-3.07439	0.00280913	0.00884285
TRIM10	ME27	AttentionProb	-3.07411	0.00281145	0.00884285
KDM2A	ME8	AttentionProb	-3.073	0.0028209	0.00884735
TRAV4	ME26	AttentionProb	3.06437	0.00289541	0.00905533
HILPDA	ME13	AttentionProb	3.06257	0.00291113	0.00907879
ZNF319	ME8	AttentionProb	-3.05632	0.00296654	0.00922553
ENO3	ME8	AttentionProb	-3.05169	0.00300809	0.00932847
ACP6	ME26	AttentionProb	3.05054	0.00301858	0.00933476
PM20D2	ME8	AttentionProb	-3.04839	0.00303816	0.00936907
ATP9A	ME13	AttentionProb	3.0468	0.00305273	0.00938779
PCYT1B	ME27	AttentionProb	-3.04243	0.00309307	0.00946233
RN7SL431P	ME8	AttentionProb	-3.04231	0.00309411	0.00946233
RP11-568N6.1	ME8	AttentionProb	-3.03421	0.00317019	0.00962503
ABR	ME13	AttentionProb	3.03322	0.00317969	0.00962503
PPIP5K2	ME8	AttentionProb	-3.03297	0.00318201	0.00962503
SNORA37	ME29	AttentionProb	-3.03295	0.00318219	0.00962503
CDC42-IT1	ME8	AttentionProb	-3.02931	0.00321712	0.00970337
RRP8	ME8	AttentionProb	-3.02842	0.00322567	0.00970337
SP140L	ME8	AttentionProb	-3.02216	0.00328666	0.00985891
ATAD5	ME8	AttentionProb	-3.02129	0.00329523	0.00985891
AC132192.1	ME8	AttentionProb	-3.01496	0.00335811	0.0100199
BNIPL	ME29	AttentionProb	-3.00965	0.00341168	0.0101523
CAP1P2	ME13	AttentionProb	3.00571	0.00345203	0.0102417
HIST1H2BD	ME26	AttentionProb	3.00454	0.00346403	0.0102417
ASPHD2	ME27	AttentionProb	-3.004	0.00346956	0.0102417
HIST1H4K	ME13	AttentionProb	3.00215	0.00348876	0.0102668
DESI2	ME8	AttentionProb	-3.00089	0.00350185	0.0102668
TRAPPC8	ME13	AttentionProb	3.0005	0.00350597	0.0102668
RP11-102N12.3	ME8	AttentionProb	-2.99795	0.00353266	0.0103176
RHAG	ME16	AttentionProb	2.9936	0.00357861	0.0104242
NTNG2	ME8	AttentionProb	-2.99197	0.0035959	0.0104266
RAB44	ME13	AttentionProb	2.99175	0.00359831	0.0104266
MSMO1	ME8	AttentionProb	-2.98645	0.00365535	0.0105642
ZFP3	ME27	AttentionProb	-2.98159	0.00370838	0.0106778
BLOC1S6	ME8	AttentionProb	-2.98108	0.00371402	0.0106778
FAM76A	ME13	AttentionProb	2.97521	0.00377904	0.0108096
CTD-2516F10.2	ME27	AttentionProb	-2.97517	0.00377945	0.0108096
HMGN1	ME8	AttentionProb	-2.9729	0.00380492	0.0108544
TMEM14A	ME13	AttentionProb	2.96922	0.00384653	0.0109448
MAPKAPK5-AS1	ME8	AttentionProb	-2.96729	0.00386861	0.0109715
RP11-229C3.2	ME13	AttentionProb	2.96613	0.00388183	0.0109715
CCT6P1	ME27	AttentionProb	-2.9657	0.00388673	0.0109715
RNU2-64P	ME8	AttentionProb	-2.96492	0.00389567	0.0109715
IGHV1OR15-1	ME8	AttentionProb	-2.96234	0.00392552	0.0110079
CTD-2336O2.1	ME8	AttentionProb	-2.96207	0.00392856	0.0110079
TRIM47	ME29	AttentionProb	-2.9592	0.00396199	0.0110735
CD3D	ME8	AttentionProb	-2.95482	0.00401344	0.0111756
PEX5	ME8	AttentionProb	-2.95437	0.00401874	0.0111756
LINC01004	ME8	AttentionProb	-2.95202	0.00404663	0.0112248
HEBP1	ME27	AttentionProb	-2.94652	0.00411269	0.0113785
RP11-439E19.10	ME8	AttentionProb	-2.94569	0.00412266	0.0113785
TRBV30	ME27	AttentionProb	-2.94394	0.00414391	0.0114087
VN1R82P	ME27	AttentionProb	-2.9378	0.00421929	0.0115873
RPGRIP1	ME8	AttentionProb	-2.9364	0.00423662	0.0115899
PPP1R21	ME8	AttentionProb	-2.93603	0.00424124	0.0115899
C6orf120	ME8	AttentionProb	-2.93384	0.00426856	0.0116358
RPL23A	ME13	AttentionProb	2.93272	0.00428257	0.0116441
RAB5A	ME8	AttentionProb	-2.93192	0.0042927	0.0116441
PARP14	ME8	AttentionProb	-2.92868	0.00433355	0.0117261
RP11-159D12.2	ME16	AttentionProb	2.92391	0.00439449	0.0118619
TRAF3	ME8	AttentionProb	-2.92263	0.00441088	0.0118771
RP13-516M14.1	ME13	AttentionProb	2.91573	0.00450068	0.0120894
RNU6-920P	ME13	AttentionProb	2.91457	0.00451604	0.0121012
AC034193.5	ME8	AttentionProb	-2.91038	0.00457154	0.0122203
TSPY26P	ME13	AttentionProb	2.90883	0.00459224	0.0122294
C6orf62	ME13	AttentionProb	2.90847	0.00459709	0.0122294
THAP5	ME8	AttentionProb	-2.90689	0.00461821	0.0122518
CISD1	ME29	AttentionProb	-2.90619	0.00462772	0.0122518
ZMAT3	ME8	AttentionProb	-2.88876	0.00486805	0.0128572
CCR6	ME8	AttentionProb	-2.88598	0.00490755	0.0129306
ERH	ME8	AttentionProb	-2.88053	0.00498557	0.0131049
CA5BP1	ME16	AttentionProb	2.87241	0.00510402	0.0133726
PRMT7	ME8	AttentionProb	-2.8719	0.00511164	0.0133726
TSN	ME27	AttentionProb	-2.86948	0.00514741	0.0134344
RIF1	ME8	AttentionProb	-2.86811	0.00516778	0.0134557
RPS6KA1	ME29	AttentionProb	-2.85905	0.00530456	0.0137794
SPATA33	ME13	AttentionProb	2.85535	0.00536145	0.0138796
MED27	ME8	AttentionProb	-2.85491	0.00536827	0.0138796
SNHG15	ME16	AttentionProb	2.85324	0.00539413	0.0138864
JUN	ME8	AttentionProb	-2.85311	0.00539606	0.0138864
LINC00954	ME26	AttentionProb	2.8439	0.00554072	0.0142255
ZNF641	ME8	AttentionProb	-2.83462	0.00569023	0.0145754
RTF1	ME8	AttentionProb	-2.8268	0.00581889	0.0148403
TSC22D2	ME8	AttentionProb	-2.8267	0.00582051	0.0148403
MANF	ME8	AttentionProb	-2.82538	0.0058425	0.014862
AC016683.6	ME27	AttentionProb	-2.82454	0.00585663	0.0148637
CHMP2B	ME8	AttentionProb	-2.82373	0.00587024	0.0148641
TFDP2	ME16	AttentionProb	2.81676	0.00598819	0.0151281
CTSB	ME13	AttentionProb	2.81573	0.00600576	0.0151378
NUDT2	ME8	AttentionProb	-2.81325	0.0060483	0.0152103
FCRLA	ME27	AttentionProb	-2.81186	0.0060723	0.0152359
2019-09-15	ME16	AttentionProb	2.79718	0.00633105	0.0158492
TRAJ41	ME13	AttentionProb	2.79246	0.00641644	0.0160259
AC007278.2	ME8	AttentionProb	-2.79113	0.00644072	0.0160259
RAG1	ME13	AttentionProb	2.79088	0.00644522	0.0160259
SCARNA10	ME8	AttentionProb	-2.78957	0.00646921	0.0160495
CDC42P6	ME13	AttentionProb	2.78667	0.00652267	0.0161458
ATXN7L2	ME13	AttentionProb	2.78511	0.00655148	0.0161808
TTC27	ME27	AttentionProb	-2.78381	0.00657566	0.0162043
HIST1H2BN	ME8	AttentionProb	-2.78037	0.00663993	0.0163262
HMGCR	ME8	AttentionProb	-2.77463	0.00674843	0.0165559
CPED1	ME8	AttentionProb	-2.7732	0.0067758	0.0165559
THUMPD3	ME16	AttentionProb	2.77306	0.0067783	0.0165559
C5orf28	ME13	AttentionProb	2.76342	0.00696499	0.0169743
KDELR1	ME13	AttentionProb	2.75669	0.00709822	0.0172609
CCRL2	ME26	AttentionProb	2.75574	0.00711723	0.0172691
RP11-466F5.8	ME8	AttentionProb	-2.75406	0.00715083	0.0173114
SYAP1	ME29	AttentionProb	-2.7533	0.00716603	0.0173114
GAPVD1	ME26	AttentionProb	2.74737	0.00728632	0.0175542
TTC39A	ME8	AttentionProb	-2.7466	0.00730208	0.0175542
WDR61	ME16	AttentionProb	2.74601	0.00731425	0.0175542
ETF1	ME27	AttentionProb	-2.74429	0.00734956	0.0176007
DCTN2	ME8	AttentionProb	-2.74163	0.00740444	0.01767
CPAMD8	ME13	AttentionProb	2.74134	0.00741053	0.01767
SLC35B1	ME16	AttentionProb	2.73688	0.00750366	0.0178535
HUWE1	ME8	AttentionProb	-2.73179	0.00761108	0.0180519
GPR157	ME8	AttentionProb	-2.73138	0.00761975	0.0180519
ARID2	ME26	AttentionProb	2.7296	0.00765772	0.018103
ACBD4	ME13	AttentionProb	2.72775	0.00769742	0.018158
GABRR2	ME27	AttentionProb	-2.72592	0.00773688	0.0182122
RPS26	ME8	AttentionProb	-2.72139	0.0078353	0.0184046
SLC35E2B	ME29	AttentionProb	-2.71676	0.00793694	0.0185303
SEPSECS	ME16	AttentionProb	2.71632	0.00794651	0.0185303
RP11-57K17.1	ME26	AttentionProb	2.71592	0.00795544	0.0185303
LRRC37A4P	ME27	AttentionProb	-2.7159	0.00795595	0.0185303
ACTBP2	ME26	AttentionProb	2.7148	0.00798027	0.0185478
ZNF678	ME27	AttentionProb	-2.70827	0.00812649	0.018834
SRPK1	ME16	AttentionProb	2.70778	0.00813754	0.018834
GDPGP1	ME8	AttentionProb	-2.70393	0.00822487	0.0189815
TBC1D5	ME8	AttentionProb	-2.70346	0.00823564	0.0189815
HPCAL1	ME16	AttentionProb	2.70092	0.00829395	0.0190761
CCDC144CP	ME8	AttentionProb	-2.69846	0.00835059	0.0191664
PLGLB2	ME13	AttentionProb	2.69523	0.00842558	0.0192984
VRK2	ME8	AttentionProb	-2.69415	0.00845077	0.019316
FBXO46	ME16	AttentionProb	2.69068	0.00853238	0.0194485
C2orf68	ME8	AttentionProb	-2.68981	0.0085528	0.0194485
ASB1	ME29	AttentionProb	-2.68944	0.00856158	0.0194485
STIP1	ME29	AttentionProb	-2.68458	0.00867729	0.0196709
CTC-429P9.5	ME13	AttentionProb	2.6735	0.00894647	0.0202396
ERC1	ME26	AttentionProb	2.67216	0.00897973	0.0202733
TBL1XR1	ME8	AttentionProb	-2.66797	0.00908366	0.0204522
ME3	ME8	AttentionProb	-2.66714	0.00910453	0.0204522
RP11-304L19.5	ME27	AttentionProb	-2.66647	0.00912133	0.0204522
CASC5	ME26	AttentionProb	2.666	0.00913308	0.0204522
MIR4477B	ME13	AttentionProb	2.6646	0.0091681	0.020489
AEN	ME13	AttentionProb	2.6621	0.00923146	0.020589
FSTL3	ME13	AttentionProb	2.66045	0.00927316	0.0206403
SEC14L5	ME13	AttentionProb	2.65779	0.00934109	0.02073
PIGG	ME13	AttentionProb	2.65741	0.00935104	0.02073
KIFC2	ME27	AttentionProb	-2.65563	0.00939678	0.0207897
DBI	ME8	AttentionProb	-2.65348	0.00945217	0.0208704
TGFBI	ME16	AttentionProb	2.64959	0.00955345	0.0210519
INTS7	ME16	AttentionProb	2.64549	0.00966124	0.021247
FAM220A	ME8	AttentionProb	-2.63916	0.00982948	0.021574
NCAPH	ME16	AttentionProb	2.63626	0.00990775	0.0217027
NENF	ME27	AttentionProb	-2.63382	0.00997385	0.0218042
SNX14	ME8	AttentionProb	-2.62692	0.010163	0.0221739
RPRD1A	ME16	AttentionProb	2.62082	0.0103329	0.0225
RP11-469M7.1	ME8	AttentionProb	-2.61964	0.010366	0.0225277
ARNT	ME8	AttentionProb	-2.6175	0.0104266	0.0226149
AC139100.2	ME26	AttentionProb	2.61588	0.0104725	0.0226698
STARD5	ME16	AttentionProb	2.61356	0.0105385	0.0227682
USP14	ME8	AttentionProb	-2.61276	0.0105615	0.0227732
NEFL	ME8	AttentionProb	-2.61086	0.0106158	0.0228457
RP11-701P16.1	ME13	AttentionProb	2.60495	0.010787	0.023169
PKP2	ME13	AttentionProb	2.60046	0.0109188	0.0233808
FAM46A	ME26	AttentionProb	2.59977	0.0109394	0.0233808
FAM122B	ME13	AttentionProb	2.59944	0.0109492	0.0233808
ATP6V1C1	ME8	AttentionProb	-2.59489	0.0110845	0.0236241
LILRA3	ME27	AttentionProb	-2.58984	0.0112363	0.0238688
RP11-77P6.2	ME8	AttentionProb	-2.58842	0.0112794	0.0238688
TECTA	ME13	AttentionProb	2.58822	0.0112855	0.0238688
ZNF101	ME8	AttentionProb	-2.58821	0.0112858	0.0238688
NEK8	ME13	AttentionProb	2.58715	0.011318	0.0238793
SLC9A3R1	ME16	AttentionProb	2.58653	0.0113371	0.0238793
TTF1	ME27	AttentionProb	-2.58481	0.0113895	0.0238793
RBM19	ME8	AttentionProb	-2.58454	0.0113977	0.0238793
NUFIP2	ME13	AttentionProb	2.58451	0.0113989	0.0238793
CRAMP1L	ME26	AttentionProb	2.58293	0.0114473	0.0239354
ACOT9	ME13	AttentionProb	2.58051	0.0115219	0.0240458
TCERG1	ME8	AttentionProb	-2.5736	0.011738	0.0244049
GCC1	ME8	AttentionProb	-2.57359	0.0117382	0.0244049
FCGRT	ME8	AttentionProb	-2.57212	0.0117845	0.0244378
CHRM3-AS2	ME8	AttentionProb	-2.57169	0.0117983	0.0244378
ZNF252P-AS1	ME8	AttentionProb	-2.56968	0.0118618	0.0245233
MYEF2	ME16	AttentionProb	2.56832	0.0119053	0.0245654
RNF187	ME8	AttentionProb	-2.56765	0.0119267	0.0245654
TMCO6	ME16	AttentionProb	2.56649	0.0119638	0.0245959
RAB20	ME8	AttentionProb	-2.56537	0.0119997	0.0246239
CGRRF1	ME13	AttentionProb	2.56267	0.0120867	0.0247565
LRIG1	ME29	AttentionProb	-2.55855	0.0122206	0.0249458
ZNF25	ME13	AttentionProb	2.55844	0.0122243	0.0249458
SRGN	ME27	AttentionProb	-2.55663	0.0122833	0.0250199
ASUN	ME8	AttentionProb	-2.54966	0.0125141	0.0254431
RNU4-2	ME16	AttentionProb	2.54617	0.012631	0.0256026
RALA	ME16	AttentionProb	2.54593	0.012639	0.0256026
CRLF3	ME27	AttentionProb	-2.54492	0.012673	0.0256246
LL21NC02-1C16.2	ME8	AttentionProb	-2.54243	0.0127576	0.0257403
PCNXL2	ME8	AttentionProb	-2.54186	0.0127769	0.0257403
RP11-430C7.5	ME8	AttentionProb	-2.54058	0.0128202	0.0257648
CCDC57	ME13	AttentionProb	2.54013	0.0128357	0.0257648
GS1-124K5.2	ME13	AttentionProb	2.53389	0.0130504	0.0261481
SNX10	ME8	AttentionProb	-2.5312	0.0131438	0.0262877
RECQL5	ME13	AttentionProb	2.53035	0.0131735	0.0262994
CEP76	ME27	AttentionProb	-2.52902	0.0132201	0.0263447
RPS4XP17	ME13	AttentionProb	2.52711	0.0132871	0.0264306
ELMOD2	ME13	AttentionProb	2.52607	0.0133239	0.0264562
LRRC58	ME13	AttentionProb	2.52354	0.0134134	0.0265859
TAF8	ME16	AttentionProb	2.52206	0.0134661	0.0266425
PDLIM1	ME8	AttentionProb	-2.51755	0.0136277	0.0269141
RP11-564D11.3	ME8	AttentionProb	-2.51094	0.0138677	0.0273392
FTH1	ME13	AttentionProb	2.50679	0.0140205	0.0275912
AMIGO2	ME16	AttentionProb	2.50309	0.0141576	0.0277789
NHLRC3	ME13	AttentionProb	2.50241	0.0141832	0.0277789
PPP1R3D	ME8	AttentionProb	-2.50172	0.0142087	0.0277789
RP11-5C23.2	ME8	AttentionProb	-2.50151	0.0142165	0.0277789
RNF144B	ME13	AttentionProb	2.50014	0.014268	0.0278301
TMEM8B	ME26	AttentionProb	2.49855	0.0143278	0.0278976
GLRX5	ME8	AttentionProb	-2.49581	0.0144314	0.0280498
PEX3	ME29	AttentionProb	-2.49261	0.0145534	0.0282373
HOPX	ME8	AttentionProb	-2.48906	0.0146894	0.028451
XCL2	ME27	AttentionProb	-2.48797	0.0147316	0.0284828
UTP6	ME8	AttentionProb	-2.48686	0.0147747	0.0285162
DCUN1D2	ME8	AttentionProb	-2.48575	0.0148176	0.028519
CTD-2165H16.4	ME13	AttentionProb	2.48549	0.0148278	0.028519
CLHC1	ME8	AttentionProb	-2.48275	0.0149346	0.0286729
SLK	ME8	AttentionProb	-2.4821	0.0149598	0.0286729
TTC18	ME8	AttentionProb	-2.4717	0.0153723	0.0294124
GAB2	ME13	AttentionProb	2.46985	0.0154466	0.0295036
PLA2G12A	ME16	AttentionProb	2.46549	0.0156232	0.0297894
COPS4	ME8	AttentionProb	-2.46463	0.0156585	0.0298051
RP11-393N4.2	ME8	AttentionProb	-2.46294	0.0157274	0.0298848
INVS	ME16	AttentionProb	2.46157	0.0157836	0.0299159
CMAHP	ME29	AttentionProb	-2.46122	0.015798	0.0299159
RP11-24B19.3	ME26	AttentionProb	2.45986	0.0158542	0.0299709
MRPL21	ME8	AttentionProb	-2.45749	0.015952	0.0300876
BAIAP2	ME13	AttentionProb	2.45657	0.0159905	0.0300876
RNU6-33P	ME8	AttentionProb	-2.45612	0.016009	0.0300876
HENMT1	ME26	AttentionProb	2.45521	0.0160471	0.0300876
STK38L	ME8	AttentionProb	-2.45509	0.0160521	0.0300876
SNN	ME8	AttentionProb	-2.44864	0.016323	0.0305434
TAGAP	ME8	AttentionProb	-2.44789	0.0163548	0.030551
RPL10AP6	ME8	AttentionProb	-2.44519	0.01647	0.0307144
CYHR1	ME8	AttentionProb	-2.44342	0.0165455	0.0307408
NDUFB11	ME13	AttentionProb	2.44276	0.0165737	0.0307408
COQ5	ME16	AttentionProb	2.44261	0.0165803	0.0307408
HDAC4	ME8	AttentionProb	-2.44226	0.0165956	0.0307408
TMEM192	ME8	AttentionProb	-2.43932	0.0167221	0.0309178
FITM2	ME13	AttentionProb	2.43874	0.0167472	0.0309178
SP4	ME26	AttentionProb	2.43375	0.0169648	0.0312674
CMTM7	ME27	AttentionProb	-2.42928	0.0171619	0.0315779
ZNF335	ME13	AttentionProb	2.42028	0.0175643	0.0321974
RHOBTB2	ME8	AttentionProb	-2.41986	0.0175836	0.0321974
MC1R	ME13	AttentionProb	2.4198	0.0175861	0.0321974
MYO5C	ME8	AttentionProb	-2.41793	0.017671	0.0322992
PPAP2A	ME8	AttentionProb	-2.41559	0.0177778	0.0324408
ZNF134	ME27	AttentionProb	-2.41487	0.0178105	0.0324469
CHIT1	ME26	AttentionProb	2.41154	0.0179635	0.0326383
EPS8L2	ME16	AttentionProb	2.4113	0.0179747	0.0326383
ATXN7L3B	ME13	AttentionProb	2.40779	0.0181375	0.0328798
SLC15A2	ME8	AttentionProb	-2.4055	0.018244	0.0330187
YWHAE	ME13	AttentionProb	2.40409	0.0183101	0.033084
CTD-2651B20.7	ME16	AttentionProb	2.40241	0.0183891	0.0331724
MANBA	ME16	AttentionProb	2.39466	0.0187574	0.0337817
TRAJ20	ME8	AttentionProb	-2.39371	0.0188029	0.0338085
C8orf76	ME8	AttentionProb	-2.39297	0.0188384	0.0338172
CLEC17A	ME13	AttentionProb	2.39115	0.0189264	0.03392
NELFA	ME8	AttentionProb	-2.3904	0.0189628	0.0339301
RAP2C	ME16	AttentionProb	2.38921	0.0190202	0.0339779
BORA	ME8	AttentionProb	-2.38527	0.0192124	0.0342658
DDX60	ME8	AttentionProb	-2.38423	0.0192636	0.0343017
AMT	ME8	AttentionProb	-2.37711	0.0196158	0.0348726
ZNF562	ME8	AttentionProb	-2.37526	0.0197082	0.0349805
RP11-87H9.2	ME16	AttentionProb	2.36904	0.0200217	0.0354799
PCF11	ME8	AttentionProb	-2.36836	0.0200567	0.035485
CTC-503J8.6	ME16	AttentionProb	2.3664	0.0201566	0.0356046
NDUFS1	ME8	AttentionProb	-2.36024	0.0204734	0.0360975
RAB5C	ME16	AttentionProb	2.35971	0.020501	0.0360975
ARFGEF1	ME16	AttentionProb	2.35147	0.0209324	0.0367983
RP11-389C8.2	ME16	AttentionProb	2.34309	0.0213796	0.0375248
ADA	ME13	AttentionProb	2.34117	0.0214829	0.0376463
TRAF4	ME13	AttentionProb	2.33838	0.0216343	0.0378515
NMT1	ME13	AttentionProb	2.3359	0.0217698	0.0380282
EMR3	ME13	AttentionProb	2.33341	0.0219061	0.0382059
EDAR	ME8	AttentionProb	-2.3323	0.0219672	0.038252
HDAC11	ME8	AttentionProb	-2.32977	0.0221074	0.0383986
PPP1R13B	ME8	AttentionProb	-2.32952	0.0221209	0.0383986
PDCD2	ME8	AttentionProb	-2.32761	0.0222272	0.0385226
PPFIA4	ME26	AttentionProb	2.31899	0.0227126	0.0392185
RP11-443B7.1	ME29	AttentionProb	-2.31814	0.0227608	0.0392185
USP13	ME8	AttentionProb	-2.31786	0.0227765	0.0392185
SPATA6	ME16	AttentionProb	2.31746	0.0227996	0.0392185
APOPT1	ME8	AttentionProb	-2.31734	0.0228064	0.0392185
RPL5P34	ME26	AttentionProb	2.31225	0.0230981	0.0395079
NDE1	ME26	AttentionProb	2.31223	0.0230993	0.0395079
ZRANB2	ME8	AttentionProb	-2.31219	0.0231016	0.0395079
TDP2	ME8	AttentionProb	-2.31133	0.0231513	0.0395079
CD81	ME8	AttentionProb	-2.31129	0.0231537	0.0395079
USP35	ME26	AttentionProb	2.30944	0.0232606	0.0396013
SRP54	ME13	AttentionProb	2.3091	0.0232801	0.0396013
TMEM182	ME8	AttentionProb	-2.30699	0.0234033	0.0397496
ACAT1	ME29	AttentionProb	-2.29578	0.0240653	0.0408112
GGT1	ME13	AttentionProb	2.29451	0.0241408	0.0408764
NBPF10	ME8	AttentionProb	-2.29094	0.024356	0.0411776
CSF1	ME13	AttentionProb	2.28653	0.0246238	0.0415668
NFIC	ME13	AttentionProb	2.27616	0.0252633	0.0425648
TATDN2	ME16	AttentionProb	2.2757	0.0252921	0.0425648
CLDN12	ME27	AttentionProb	-2.27147	0.0255576	0.0429207
NARF-IT1	ME13	AttentionProb	2.27072	0.0256046	0.0429207
TRAV21	ME26	AttentionProb	2.27048	0.0256203	0.0429207
SLC25A16	ME8	AttentionProb	-2.26752	0.0258077	0.0431569
ZNF518A	ME8	AttentionProb	-2.26702	0.0258394	0.0431569
CSNK1D	ME13	AttentionProb	2.2653	0.025949	0.0432544
ORMDL3	ME13	AttentionProb	2.26488	0.0259761	0.0432544
RNU6-1016P	ME8	AttentionProb	-2.26398	0.0260336	0.0432848
MPZL1	ME26	AttentionProb	2.2494	0.0269821	0.0447766
TPCN1	ME16	AttentionProb	2.24895	0.027012	0.0447766
PMS2P4	ME8	AttentionProb	-2.24775	0.0270917	0.0448414
C5orf63	ME26	AttentionProb	2.24508	0.027269	0.0450502
XXbac-BPGBPG55C20.2	ME8	AttentionProb	-2.24407	0.0273364	0.0450502
HMOX2	ME16	AttentionProb	2.24402	0.0273403	0.0450502
SEC14L1	ME8	AttentionProb	-2.2427	0.0274286	0.0451284
WDR3	ME8	AttentionProb	-2.23807	0.0277406	0.0455738
PIK3R5	ME16	AttentionProb	2.23735	0.0277897	0.0455867
KLF12	ME8	AttentionProb	-2.23561	0.0279074	0.0457118
MFSD3	ME8	AttentionProb	-2.22935	0.0283365	0.0462888
ATP1B3	ME13	AttentionProb	2.22925	0.0283435	0.0462888
PPP2R5E	ME13	AttentionProb	2.22523	0.0286225	0.0466753
LAPTM4A	ME29	AttentionProb	-2.22385	0.0287189	0.0467634
MRPL42	ME13	AttentionProb	2.22067	0.0289412	0.0469968
RP11-122A3.2	ME8	AttentionProb	-2.22059	0.0289473	0.0469968
SLC7A7	ME16	AttentionProb	2.21871	0.0290796	0.0471422
CXorf40B	ME16	AttentionProb	2.21644	0.0292399	0.0473326
COL4A3BP	ME8	AttentionProb	-2.21396	0.0294162	0.0475482
SLC1A4	ME29	AttentionProb	-2.21319	0.0294718	0.0475685
BPHL	ME13	AttentionProb	2.21166	0.0295808	0.0476747
TBC1D10C	ME16	AttentionProb	2.2054	0.0300322	0.0483317
NMI	ME26	AttentionProb	2.20381	0.0301484	0.0483485
OSGIN2	ME8	AttentionProb	-2.20376	0.0301521	0.0483485
DTX3L	ME27	AttentionProb	-2.20345	0.030174	0.0483485
PTK7	ME8	AttentionProb	-2.20063	0.0303807	0.0486092
ATXN7L1	ME29	AttentionProb	-2.19124	0.031076	0.0495784
MAP3K12	ME16	AttentionProb	2.19124	0.0310763	0.0495784
SLC9B2	ME7	Aggression	4.39039	3.13774e-05	0.0243489
